# Supplementary material for: Nanoporous Carbons from Hydrothermally Treated Alga: Role in Batch and Continuous Capacitive Deionization (CDI)
Source: Molecules. 2025 Jul 3;30(13):2848. doi: 10.3390/molecules30132848 (PMC12250988; doi:10.3390/molecules30132848)
Supplement: Supplementary file 1 [file molecules-30-02848-s001.zip]

Archive with 1 entries (1 files):
- molecules-3682882-supplementary.pdf
